# Supplementary material for: Left ventricular diastolic dysfunction in pulmonary hypertension predicts functional capacity and clinical worsening: a tissue phase mapping study
Source: J Cardiovasc Magn Reson. 2015 Dec 29;17:116. doi: 10.1186/s12968-015-0220-3 (PMC4696235; doi:10.1186/s12968-015-0220-3)
Supplement: Additional file 1: Table S1. — Correlates of conventional and novel CMR metrics with 6-MWD in PH. (XLSX 42 kb) [file 12968_2015_220_MOESM1_ESM.xlsx]

## Sheet: Additional File 1 - Table S1
Table S1: Correlates of conventional and novel CMR metrics with 6-MWD in PH
	6-MWD, r	p-value
RVEDV	-0.22	0.17
RVESV	-0.41	0.0079
RVSV	0.35	0.027
RVEF	0.54	0.0003*
LVEDV	0.22	0.16
LVESV	-0.075	0.65
LVSV	0.39	0.013*
LVEF	0.37	0.021
LVCO	0.17	0.29
SC	0.18	0.26
E/A ratio	0.4	0.013*
LV global Srad	0.36	0.024
LV anterior Srad	0.29	0.067
LV septal Srad	0.28	0.078
LV inferior Srad	0.072	0.66
LV lateral Srad	0.48	0.0018*
LV global Erad	0.58	0.0001*
LV anterior Erad	-0.024	0.88
LV septal Erad	0.55	0.0002
LV inferior Erad	0.24	0.13
LV lateral Erad	0.54	0.0003
LV global Slong	0.19	0.24
LV anterior Slong	0.2	0.22
LV septal Slong	0.18	0.27
LV inferior Slong	0.19	0.24
LV lateral Slong	0.012	0.94
LV global Elong	0.53	0.0004
LV anterior Elong	0.39	0.014
LV septal Elong	0.5	0.0011
LV inferior Elong	0.49	0.0015
LV lateral Elong	0.35	0.028
LV global S1tang	0.35	0.025
LV anterior S1tang	0.3	0.057
LV septal S1tang	0.46	0.0025
LV inferior S1tang	0.39	0.014
LV lateral S1tang	0.3	0.065
LV global E1tang	-0.15	0.36
LV anterior E1tang	-0.081	0.62
LV septal E1tang	0.077	0.64
LV inferior E1tang	-0.13	0.41
LV lateral E1tang	-0.071	0.66
LV global S2tang	0.14	0.39
LV anterior S2tang	0.065	0.69
LV septal S2tang	0.072	0.66
LV inferior S2tang	0.11	0.49
LV lateral S2tang	0.12	0.47
LV global E2tang	-0.075	0.65
LV anterior E2tang	0.056	0.73
LV septal E2tang	-0.12	0.47
LV inferior E2tang	-0.21	0.2
LV lateral E2tang	-0.19	0.25
6-MWD = 6-minute walk distance; CMR = cardiac magnetic resonance; LV = left ventricular; LVCO = left ventricular cardiac output; LVEDV = left ventricular end-diastolic volume; LVEF = left ventricular ejection fraction; LVESV = left ventricular end-systolic volume; LVSV = left ventricular stroke volume; PH = pulmonary hypertension; RVEDV = right ventricular end-diastolic volume; RVEF = right ventr…
