# Supplementary material for: Left ventricular diastolic dysfunction in pulmonary hypertension predicts functional capacity and clinical worsening: a tissue phase mapping study
Source: J Cardiovasc Magn Reson. 2015 Dec 29;17:116. doi: 10.1186/s12968-015-0220-3 (PMC4696235; doi:10.1186/s12968-015-0220-3)
Supplement: Additional file 2: Table S2. — Univariate Cox regression analysis of conventional and novel CMR metrics to predict disease progression in PH. (XLSX 44 kb) [file 12968_2015_220_MOESM2_ESM.xlsx]

## Sheet: Additional File 2 - Table S2
Table S2: Univariate Cox regression analysis of conventional and novel CMR metrics to predict disease progression in PH
	HR (95% CI)	p-value
Age	0.76 (0.41-1.42)	0.39
LVEF	0.78 (0.39-1.55)	0.47
LVEDV	0.82 (0.39-1.72)	0.6
LVESV	1.03 (0.55-1.95)	0.92
LVSV	0.69 (0.31-1.55)	0.37
LVCO	1.08 (0.58-2.01)	0.81
RVEF	0.42 (0.19-0.93)	0.032*
RVEDV	2.18 (1.05-4.51)	0.037
RVESV	2.16 (1.08-4.30)	0.029
RVSV	0.99 (0.48-2.04)	0.98
SC	0.28 (0.11-0.75)	0.011*
HR	1.72 (0.89-3.34)	0.11
E/A ratio	0.94 (0.46-1.94)	0.88
LV global Srad	0.46 (0.19-1.12)	0.087
LV anterior Srad	0.71 (0.33-1.53)	0.38
LV septal Srad	0.72 (0.36-1.48)	0.37
LV inferior Srad	0.74 (0.34-1.61)	0.45
LV lateral Srad	0.68 (0.34-1.33)	0.26
LV global Slong	1.00 (0.54-1.85)	1
LV anterior Slong	1.36 (0.75-2.45)	0.32
LV septal Slong	1.60 (0.82-3.13)	0.17
LV inferior Slong	0.69 (0.33-1.47)	0.34
LV lateral Slong	0.57 (0.24-1.32)	0.19
LV global S1tang	0.68 (0.34-1.36)	0.27
LV anterior S1tang	0.79 (0.41-1.52)	0.48
LV septal S1tang	0.63 (0.31-1.29)	0.21
LV inferior S1tang	0.72 (0.37-1.44)	0.36
LV lateral S1tang	0.57 (0.27-1.20)	0.14
LV global S2tang	1.27 (0.72-2.25)	0.41
LV anterior S2tang	1.17 (0.66-2.10)	0.59
LV septal S2tang	1.52 (0.88-2.61)	0.13
LV inferior S2tang	1.36 (0.73-2.54)	0.34
LV lateral S2tang	1.12 (0.61-2.05)	0.72
LV global Erad	0.29 (0.13-0.69)	0.005
LV anterior Erad	0.95 (0.46-1.96)	0.88
LV septal Erad	0.74 (0.32-1.72)	0.48
LV inferior Erad	0.67 (0.33-1.35)	0.26
LV lateral Erad	0.56 (0.29-1.09)	0.089
LV global Elong	0.16 (0.047-0.58)	0.005*
LV anterior Elong	0.50 (0.22-1.13)	0.098
LV septal Elong	0.33 (0.15-0.72)	0.005
LV inferior Elong	0.37 (0.12-1.20)	0.098
LV lateral Elong	0.23 (0.065-0.82)	0.023
LV global E1tang	0.66 (0.34-1.28)	0.22
LV anterior E1tang	0.93 (0.47-1.86)	0.85
LV septal E1tang	0.99 (0.47-2.07)	0.97
LV inferior E1tang	0.62 (0.30-1.28)	0.2
LV lateral E1tang	0.50 (0.23-1.11)	0.087
LV global E2tang	1.11 (0.58-2.13)	0.74
LV anterior E2tang	1.53 (0.71-3.31)	0.28
LV septal E2tang	1.02 (0.52-1.98)	0.96
LV inferior E2tang	0.89 (0.46-1.70)	0.72
LV lateral E2tang	1.27 (0.73-2.20)	0.4
CMR = cardiac magnetic resonance; HR = heart rate; LV = left ventricular; LVCO = left ventricular cardiac output; LVEDV = left ventricular end-diastolic volume; LVEF = left ventricular ejection fraction; LVESV = left ventricular end-systolic volume; LVSV = left ventricular stroke volume; PH = pulmonary hypertension; RVEDV = right ventricular end-diastolic volume; RVEF = right ventricular ejection…
